# Supplementary material for: Comparative Metabolomic Profiling of L-Histidine and NEFA Treatments in Bovine Mammary Epithelial Cells
Source: Animals (Basel). 2024 Mar 29;14(7):1045. doi: 10.3390/ani14071045 (PMC11010852; doi:10.3390/ani14071045)
Supplement: Supplementary file 1 [file animals-14-01045-s001.zip]

Archive with 9 entries (9 files):
- Figure S1 The effects of NEFA and histidine on the viability of BMECs.tif
- Table S1 Metabolic discrepancies observed between the control and NEFA-treated groups in the positive model.xlsx
- Table S2 the raw correlation coefficients between control and NEFA-treated groups in the positive model.xlsx
- Table S3 Metabolic discrepancies observed between the control and NEFA-treated groups in the Negative model.xlsx
- Table S4 the raw correlation coefficients between control and NEFA-treated groups in the Negative model.xlsx
- Table S5 Metabolic discrepancies observed between the control and L-Histidine-treated groups in the positive model.xlsx
- Table S6 the raw correlation coefficients between control and His-treated groups in the Postive model.xlsx
- Table S7 Metabolic discrepancies observed between the control and L-Histidine-treated groups in the Negative model.xlsx
- Table S8 the raw correlation coefficients between control and His-treated groups in the Negative model.xlsx
